# Supplementary material for: GeneSetCluster: a tool for summarizing and integrating gene-set analysis results
Source: BMC Bioinformatics. 2020 Oct 7;21:443. doi: 10.1186/s12859-020-03784-z (PMC7542881; doi:10.1186/s12859-020-03784-z)
Supplement: Supplementary file 1 — Additional file 1: Table S1. Overview of gene sent enrichment tools. [file 12859_2020_3784_MOESM1_ESM.xlsx]

## Sheet: Sheet1
Tool	Publication (PMID)	Input (*)	Custom gene sets	Multiple experiments	Multiple tools	Visualization	Key Method(s)
DAVID	Huang et al., 2009 (7) (19033363)		No	No	No		Kappa statistics based on genes in common
Enrichment map	Merico et al 2010 (19)		No	No	no	Heatmap and network visualization	Jaccard / Overlap coefficient calculation. Implemented as PlugIn in Cytoscape
	-21085593
Revigo	Supek et al., 2011 (11) (21789182)	Limited to GO terms	No	No	No	Semantic similarity-based scatterplots, interactive graphs, or tag clouds	Remove redundant gene-sets
NetPathMiner	Mohamed et al 2014 (20) (25075120)	SBML, KGML or BioPAX files	No	No	No	Network paths	Markov model-based clustering
FGNet	Aibar et al 2015 (10)	Gene lists from DAVID, Gene-Term-Linker or TopGO	Yes+	No	Yes	Functional Network	Co-ocurrence based. Gene-gene distances are computed.
	-25600944
Gene Set Local Hierarchical Clustering	Chung et al 2015 (21)	MsigDB gene set	No	No	No	CMAP clusters	Normalized enrichment scores
	-26473729
Lego	Dong et al 2016 (8)		Yes	No	No		GANPA weighting approach
	-26750448
GScluster	Yoon et al 2019 (9)	Gene-set score	Yes	Yes*	Yes*	Shiny webpage with networks of gene sets	PPI-weighted gene-set distance (pMM) Meet/Min (MM) and Kappa distance
	-31072324
GeneSet Cluster		Gene set list, from one or more tools. Conversion tools available.	Yes	Yes	Yes	Clustered gene-sets and a network or heatmap plot based on distances	Relative risks as a distance between gene sets, but does allow for user supplied functions
(*) In addition to gene and gene-sets
